# Supplementary material for: Bayesian Multiple Emitter Fitting using Reversible Jump Markov Chain Monte Carlo
Source: Sci Rep. 2019 Sep 24;9:13791. doi: 10.1038/s41598-019-50232-x (PMC6760159; doi:10.1038/s41598-019-50232-x)
Supplement: Supplementary file 2 — The algorithm package [file 41598_2019_50232_MOESM2_ESM.zip]

Archive with 90 entries (78 files):
- BAMF/
- BAMF/@RJ/
- BAMF/@RJ/analyzeROIs.m
- BAMF/@RJ/assembleResults.m
- BAMF/@RJ/blockresample.m
- BAMF/@RJ/chainAnimation.m
- BAMF/@RJ/chainOverlayData.m
- BAMF/@RJ/convertTIFsequence.m
- BAMF/@RJ/findMap.m
- BAMF/@RJ/findPriors.m
- BAMF/@RJ/findPSF.m
- BAMF/@RJ/findPSF_SMA.m
- BAMF/@RJ/findROI.m
- BAMF/@RJ/gaussMLE.m
- BAMF/@RJ/genRJStruct.m
- BAMF/@RJ/gui.m
- BAMF/@RJ/hist_MapN.m
- BAMF/@RJ/loadData.m
- BAMF/@RJ/makeChainHists.m
- BAMF/@RJ/makeClustInfo.m
- BAMF/@RJ/makeGaussIm.m
- BAMF/@RJ/makeHist.m
- BAMF/@RJ/makeModel.m
- BAMF/@RJ/makeResultsRJ.m
- BAMF/@RJ/makeSubRegions.m
- BAMF/@RJ/mcmc.m
- BAMF/@RJ/plotChain.m
- BAMF/@RJ/processData.m
- BAMF/@RJ/produceIm.m
- BAMF/@RJ/removeOverlapping.m
- BAMF/@RJ/RJ.m
- BAMF/@RJ/rjmcmc.m
- BAMF/@RJ/stitchROIs.m
- BAMF/@RJ/threhsSMA.m
- BAMF/@RJ/thresholdRJ.m
- BAMF/Examples/
- BAMF/Examples/Actin/
- BAMF/Examples/Actin/ActinData.mat
- BAMF/Examples/Actin/BG.png
- BAMF/Examples/Actin/Drift.mat
- BAMF/Examples/Actin/JumpRJ.png
- BAMF/Examples/Actin/MCMC.png
- BAMF/Examples/Actin/Photons.png
- BAMF/Examples/Actin/Posterior.png
- BAMF/Examples/Actin/X-SE.png
- BAMF/Examples/Actin/Y-SE.png
- BAMF/Examples/Circle/
- BAMF/Examples/Circle/BG.png
- BAMF/Examples/Circle/CircleData.mat
- BAMF/Examples/Circle/JumpRJ.png
- BAMF/Examples/Circle/MCMC.png
- BAMF/Examples/Circle/Photons.png
- BAMF/Examples/Circle/Posterior.png
- BAMF/Examples/Circle/X-SE.png
- BAMF/Examples/Circle/Y-SE.png
- BAMF/Examples/Example_HeLaActin.m
- BAMF/Examples/Example_SyntheticCircle.m
- BAMF/Examples/README.txt
- BAMF/Examples/threshRJ.m
- BAMF/Make.m
- BAMF/mex/
- BAMF/mex/cRJMCMC.mexw64
- BAMF/ptx/
- BAMF/ptx/cuda_FindROI.cu
- BAMF/ptx/cuda_FindROI.ptx
- BAMF/ptx/cuda_gaussMLEv2.cu
- BAMF/ptx/cuda_gaussMLEv2.ptx
- BAMF/ReadMe.txt
- BAMF/source/
- BAMF/source/c/
- BAMF/source/cuda/
- BAMF/source/cuda/cuda_FindROI/
- BAMF/source/cuda/cuda_FindROI/cuda_FindROI.cu
- BAMF/source/cuda/cuda_FindROI/definitions.h
- BAMF/source/cuda/cuda_FindROI/Makefile
- BAMF/source/cuda/cuda_gaussMLEv2/
- BAMF/source/cuda/cuda_gaussMLEv2/cuda_gaussMLEv2.cu
- BAMF/source/cuda/cuda_gaussMLEv2/definitions.h
- BAMF/source/cuda/cuda_gaussMLEv2/GPUgaussLib.cuh
- BAMF/source/cuda/cuda_gaussMLEv2/GPUgaussLib.h
- BAMF/source/cuda/cuda_gaussMLEv2/GPUgaussMLEv2.cu
- BAMF/source/cuda/cuda_gaussMLEv2/GPUgaussMLEv2.h
- BAMF/source/cuda/cuda_gaussMLEv2/Makefile
- BAMF/source/cuda/cuda_gaussMLEv2/MatInvLib.h
- BAMF/source/cuda/cuda_Make.m
- BAMF/source/c/cRJMCMC.cpp
- BAMF/source/c/LibRJMCMC.cpp
- BAMF/source/c/LibRJMCMCreturn.hpp
- BAMF/source/c/mexFilePath
- BAMF/source/c/mex_Make.m
