# Supplementary material for: Bayesian Multiple Emitter Fitting using Reversible Jump Markov Chain Monte Carlo
Source: Sci Rep. 2019 Sep 24;9:13791. doi: 10.1038/s41598-019-50232-x (PMC6760159; doi:10.1038/s41598-019-50232-x)
Supplement: Supplementary file 2 — The algorithm package [file 41598_2019_50232_MOESM2_ESM.zip › BAMF/ReadMe.txt]

The zip-file contains all the codes required to run RJMCMC for multiple-emitter
fitting.  Subdirectories include

@RJ		MATLAB codes for the class RJ
mex		mex-functions for RJMCMC
ptx		single emitter CUDA-code used in estimating the intensity
		priors
source		all the C++ and CUDA source codes
Examples	two examples: synthetic and experimental data

Running RJMCMC requires a GPU card, CUDA and MATLAB 2015a or higher.  The user
needs to first compile the C++ and CUDA source codes, putting the results into
mex and ptx, by running the Make script in the top-level RJMCMC directory.
This is necessary as the ptx-files have to be compatible with the users version
of MATLAB and the operating system.  NOTE that the CUDA path on the user's
machine must be set correctly at the top of Make.m .

The Examples directory contains two example of data that can be analyzed by
RJMCMC.  The user should cd in the Example directory in his or her MATLAB and
run the examples from there.  The synthetic data example runs quickly, while
the experimental data example requires some time to run.
