# Supplementary material for: Bayesian Multiple Emitter Fitting using Reversible Jump Markov Chain Monte Carlo
Source: Sci Rep. 2019 Sep 24;9:13791. doi: 10.1038/s41598-019-50232-x (PMC6760159; doi:10.1038/s41598-019-50232-x)
Supplement: Supplementary file 2 — The algorithm package [file 41598_2019_50232_MOESM2_ESM.zip › BAMF/source/cuda/cuda_FindROI/definitions.h]

/*!
 * \file definitions.h
 * \author <your name>
 * \date April 20, 2012
 * \brief  If you are defining any constants they better be in this file and only this file.
 */

#ifndef DEFINITIONS_H
#define DEFINITIONS_H

//pi is defined in <mex.h>
//#ifndef pi
//#define pi 3.141592f;

#ifndef max
//! not defined in the C standard used by visual studio
#define max(a,b) (((a) > (b)) ? (a) : (b))
#endif
#ifndef min
//! not defined in the C standard used by visual studio
#define min(a,b) (((a) < (b)) ? (a) : (b))
#endif


#endif
