# Supplementary material for: Bayesian Multiple Emitter Fitting using Reversible Jump Markov Chain Monte Carlo
Source: Sci Rep. 2019 Sep 24;9:13791. doi: 10.1038/s41598-019-50232-x (PMC6760159; doi:10.1038/s41598-019-50232-x)
Supplement: Supplementary file 2 — The algorithm package [file 41598_2019_50232_MOESM2_ESM.zip › BAMF/source/cuda/cuda_gaussMLEv2/GPUgaussLib.h]

/*!
 * \file GPUgaussLib.h
 * \author Keith Lidke
 * \date January 10, 2010
 * \brief Prototypes for all the Cuda helper functions.
 */

// This code provides a set of functions that can be called from inside
// NVIDIA CUDA Kernels.
#ifndef GPUGAUSSLIB_H
#define GPUGAUSSLIB_H

__device__ char d_assert[1024];

__device__ float kernel_IntGauss1D(const int ii, const float x, const float sigma);

__device__ float kernel_alpha(const float z, const float Ax, const float Bx, const float d);

__device__ float kernel_dalphadz(const float z, const float Ax, const float Bx, const float d);

__device__ float kernel_d2alphadz2(const float z, const float Ax, const float Bx, const float d);

__device__ void kernel_DerivativeIntGauss1D(const int ii, const float x, const float sigma, const float N,
        const float PSFy, float *dudt, float *d2udt2);

__device__ void kernel_DerivativeIntGauss1DSigma(const int ii, const float x, 
        const float Sx, const float N, const float PSFy, float *dudt, float *d2udt2);

__device__ void kernel_DerivativeIntGauss2DSigma(const int ii, const int jj, const float x, const float y,
        const float S, const float N, const float PSFx, const float PSFy, float *dudt, float *d2udt2);

__device__ void kernel_DerivativeIntGauss2Dz(const int ii, const int jj, const float *theta,
        const float PSFSigma_x, const float PSFSigma_y, const float Ax, const float Ay, 
		const float Bx, const float By, const float gamma, const float d, float *pPSFx, float *pPSFy, float *dudt, float *d2udt2);

__device__ void kernel_CenterofMass2D(const int sz, const float *data, float *x, float *y);

__device__ void kernel_GaussFMaxMin2D(const int sz, const float sigma, const float * data, float *MaxN, float *MinBG);

#endif
