# Supplementary material for: Bayesian Multiple Emitter Fitting using Reversible Jump Markov Chain Monte Carlo
Source: Sci Rep. 2019 Sep 24;9:13791. doi: 10.1038/s41598-019-50232-x (PMC6760159; doi:10.1038/s41598-019-50232-x)
Supplement: Supplementary file 2 — The algorithm package [file 41598_2019_50232_MOESM2_ESM.zip › BAMF/source/cuda/cuda_Make.m]

%% This acts as a Makefile for the ptx files.

% This only needs to be run once.  ptx and cu files will be saved to the
% SMA/ptx directory.
%
% IMPORTANT:
%    cuda_Make MUST be run while in the SMA/source/cuda directory.
%
% REQUIREMENTS:
%    Need to have a CUDA toolkit and VS2013 installed (Windows).

%if ispc
%   % Adding system path for nvcc to compile with nvcc
%   setenv('PATH', [getenv('PATH') ';C:\Program Files\NVIDIA GPU Computing Toolkit\CUDA\v7.5\bin']);
%   % Adding system path for VS2013 to compile with cl
%   setenv('PATH', [getenv('PATH') ';C:\Program Files (x86)\Microsoft Visual Studio 12.0\VC\bin']);
%else % Linux/MacOS
%   % Adding system path for nvcc to compile with nvcc
%   setenv('PATH', [getenv('PATH') ':/usr/local/cuda-8.0/bin']);
%end

%% cuda_gaussMLEv2

cuda_dir = 'cuda_gaussMLEv2';
fprintf('Compiling %s ...\n', cuda_dir);
addpath(cuda_dir);

[s, r] = system(sprintf('nvcc -ptx %s -o %s\n',                ...
                        fullfile(cuda_dir, [cuda_dir, '.cu']), ...
                        fullfile( '..','..','ptx', [cuda_dir, '.ptx'])));
copyfile(fullfile(cuda_dir, [cuda_dir, '.cu']), fullfile('..','..','ptx'));

%% cuda_FindROI

cuda_dir = 'cuda_FindROI';
fprintf('Compiling %s ...\n', cuda_dir);
addpath(cuda_dir);

[s, r] = system(sprintf('nvcc -ptx %s -o %s\n',                ...
                        fullfile(cuda_dir, [cuda_dir, '.cu']), ...
                        fullfile('..','..','ptx', [cuda_dir, '.ptx'])));
copyfile(fullfile(cuda_dir, [cuda_dir, '.cu']), fullfile('..','..','ptx'));
