# Supplementary material for: Bayesian Multiple Emitter Fitting using Reversible Jump Markov Chain Monte Carlo
Source: Sci Rep. 2019 Sep 24;9:13791. doi: 10.1038/s41598-019-50232-x (PMC6760159; doi:10.1038/s41598-019-50232-x)
Supplement: Supplementary file 2 — The algorithm package [file 41598_2019_50232_MOESM2_ESM.zip › BAMF/source/c/mex_Make.m]

%% This acts as a make file for mex functions. 

% This should be run to generate mex files for each architecture

%% cRJMCMC

%using visual studio to compile the mexFunction. You need to have visual
%studio installed
%mex(fullfile(sourcePath,'cRJMCMC.cpp'),fullfile(sourcePath,'LibRJMCMC.cpp'));  
mex('cRJMCMC.cpp','LibRJMCMC.cpp');  
%using g++ to compile mexFunction. You need to have MinGW installed
%cd(fullfile(sourcePath,'g++'))
%mex -v GPP='C:/MinGW/bin/g++' cRJMCMC.cpp LibRJMCMC.cpp;  

%movefile(fullfile(basePath,['cRJMCMC.' mexext]), mexFilePath);
movefile(['cRJMCMC.' mexext], fullfile('..','..','mex'));
